# Supplementary material for: Impact of Atmospheric Polycyclic Aromatic Hydrocarbons (PAHs) of Falling Dust in Urban Area Settings: Status, Chemical Composition, Sources and Potential Human Health Risks
Source: Int J Environ Res Public Health. 2023 Jan 10;20(2):1216. doi: 10.3390/ijerph20021216 (PMC9858625; doi:10.3390/ijerph20021216)
Supplement: Supplementary file 1 [file ijerph-20-01216-s001.zip]

Archive with 1 entries (1 files):
- ijerph-2081524-supplementary.pdf
